# Supplementary material for: Genome-wide identification and expression of SAUR gene family in peanut (Arachis hypogaea L.) and functional identification of AhSAUR3 in drought tolerance
Source: BMC Plant Biol. 2022 Apr 7;22:178. doi: 10.1186/s12870-022-03564-2 (PMC8988358; doi:10.1186/s12870-022-03564-2)
Supplement: Supplementary file 2 — Additional file 2. [file 12870_2022_3564_MOESM2_ESM.zip]

Archive with 7 entries (7 files):
- Table S1. Information of AhSAUR genes.xlsx
- Table S2. Information of SAUR genes in A. duranensis and A. ipaensis.xlsx
- Table S3. Synteny analysis of SAURs between the cultivated peanut and A. duranensis, A. ipaensis.xlsx
- Table S4. Synteny analysis of SAURs in the cultivated peanut.xlsx
- Table S5. Gene expression of AhSAURs in 19 different tissues of peanut.xlsx
- Table S6. Description of 19 tissues in A. hypogaea Tifrunner.xlsx
- Table S7.  Primers of AhSAURs used in this study.xlsx
