# Supplementary material for: Genome-wide identification and expression of SAUR gene family in peanut (Arachis hypogaea L.) and functional identification of AhSAUR3 in drought tolerance
Source: BMC Plant Biol. 2022 Apr 7;22:178. doi: 10.1186/s12870-022-03564-2 (PMC8988358; doi:10.1186/s12870-022-03564-2)
Supplement: Supplementary file 2 — Additional file 2. [file 12870_2022_3564_MOESM2_ESM.zip › Table S1. Information of AhSAUR genes.xlsx]

## Sheet: Sheet1
Table S1. Information of AhSAUR genes
Gene name	Gene symbol	Start	End	Chromosome
arahy.KCTF4J	AhSAUR1	44544076	44544971	ChrA01
arahy.BQ85TZ	AhSAUR2	4623079	4623424	ChrA02
arahy.U66G4I	AhSAUR3	4656006	4656387	ChrA02
arahy.2MQF3P	AhSAUR4	54105554	54111077	ChrA02
arahy.ZUN29G	AhSAUR5	54106712	54106988	ChrA02
arahy.TX5T3X	AhSAUR6	54111964	54112231	ChrA02
arahy.HCF1B4	AhSAUR7	54132793	54134033	ChrA02
arahy.NQ6TBI	AhSAUR8	102450626	102453936	ChrA02
arahy.Z2K0CV	AhSAUR9	102519818	102520184	ChrA02
arahy.0GB7Y3	AhSAUR10	1099339	1099717	ChrA03
arahy.7IHU66	AhSAUR11	5113207	5113977	ChrA03
arahy.VLT3KE	AhSAUR12	5116932	5117208	ChrA03
arahy.ES973T	AhSAUR13	5118215	5121037	ChrA03
arahy.JJ711E	AhSAUR14	6102095	6102398	ChrA03
arahy.6RN4P8	AhSAUR15	6118052	6118361	ChrA03
arahy.9FBB71	AhSAUR16	6128986	6129283	ChrA03
arahy.G2W5QJ	AhSAUR17	6132193	6132442	ChrA03
arahy.N8H2W4	AhSAUR18	6133367	6139508	ChrA03
arahy.SK3GF7	AhSAUR19	6134572	6136889	ChrA03
arahy.J2KR36	AhSAUR20	6138764	6139031	ChrA03
arahy.RL6C8W	AhSAUR21	6153972	6154248	ChrA03
arahy.U5CWIV	AhSAUR22	6154641	6156850	ChrA03
arahy.DE35CE	AhSAUR23	6155564	6155831	ChrA03
arahy.DWQ8LQ	AhSAUR24	6159476	6164438	ChrA03
arahy.SC9D0X	AhSAUR25	6165917	6166160	ChrA03
arahy.46TBP3	AhSAUR26	6209312	6209594	ChrA03
arahy.7IU3MP	AhSAUR27	6210509	6212525	ChrA03
arahy.48VSFH	AhSAUR28	6224953	6228551	ChrA03
arahy.MQ2MN7	AhSAUR29	6229441	6229708	ChrA03
arahy.MJW2EP	AhSAUR30	6230795	6231071	ChrA03
arahy.BVFH3V	AhSAUR31	6231812	6232079	ChrA03
arahy.UM33GY	AhSAUR32	6233012	6233288	ChrA03
arahy.QR5LTI	AhSAUR33	6233714	6236017	ChrA03
arahy.TM95DW	AhSAUR34	6234270	6234525	ChrA03
arahy.QB1Z5V	AhSAUR35	6236872	6237142	ChrA03
arahy.RRF31D	AhSAUR36	6238308	6238584	ChrA03
arahy.80E1MB	AhSAUR37	6239430	6239697	ChrA03
arahy.328G2I	AhSAUR38	6242149	6242431	ChrA03
arahy.0S8C0Z	AhSAUR39	6246463	6246724	ChrA03
arahy.KPS8UW	AhSAUR40	6263309	6263567	ChrA03
arahy.RP2IDK	AhSAUR41	6265311	6266391	ChrA03
arahy.PW04T0	AhSAUR42	6266525	6267066	ChrA03
arahy.WZ3ZCE	AhSAUR43	6276259	6276508	ChrA03
arahy.CH7ZCP	AhSAUR44	6277286	6277565	ChrA03
arahy.R6N347	AhSAUR45	6277760	6281622	ChrA03
arahy.FEP4IH	AhSAUR46	6282399	6282681	ChrA03
arahy.VGCL1Y	AhSAUR47	6283711	6283990	ChrA03
arahy.QS7QR3	AhSAUR48	6297402	6297967	ChrA03
arahy.C5MC3X	AhSAUR49	6323325	6323715	ChrA03
arahy.HF6EG5	AhSAUR50	7754917	7755385	ChrA03
arahy.AL1RZL	AhSAUR51	7758474	7758927	ChrA03
arahy.Q9WPYW	AhSAUR52	13182000	13182267	ChrA03
arahy.7SAD34	AhSAUR53	13183392	13183659	ChrA03
arahy.S1I4M2	AhSAUR54	13184565	13184841	ChrA03
arahy.G0MWHK	AhSAUR55	13186574	13186841	ChrA03
arahy.C0NHUL	AhSAUR56	13188066	13188321	ChrA03
arahy.2YH7US	AhSAUR57	13189244	13189520	ChrA03
arahy.33E36M	AhSAUR58	13200555	13201229	ChrA03
arahy.2YW37H	AhSAUR59	13201501	13201777	ChrA03
arahy.N1UDB5	AhSAUR60	13202850	13203117	ChrA03
arahy.70Q13X	AhSAUR61	13204015	13204282	ChrA03
arahy.VHLW04	AhSAUR62	13239368	13242423	ChrA03
arahy.04DS3H	AhSAUR63	13242639	13242906	ChrA03
arahy.RJH946	AhSAUR64	65994530	65997595	ChrA03
arahy.42DQ0K	AhSAUR65	142139803	142154102	ChrA03
arahy.XFW0V8	AhSAUR66	142141210	142146756	ChrA03
arahy.LZLE9S	AhSAUR67	142154483	142154759	ChrA03
arahy.47SLIZ	AhSAUR68	112562291	112564235	ChrA04
arahy.8V59CD	AhSAUR69	1958771	1959071	ChrA06
arahy.3942J7	AhSAUR70	90244385	90244598	ChrA06
arahy.KP748F	AhSAUR71	90251968	90252169	ChrA06
arahy.52KVEJ	AhSAUR72	18187771	18191853	ChrA07
arahy.8B51UP	AhSAUR73	2135301	2135757	ChrA08
arahy.W3E9BL	AhSAUR74	2230246	2230564	ChrA08
arahy.KHE0M2	AhSAUR75	17118221	17118877	ChrA09
arahy.1205HW	AhSAUR76	118984430	118984871	ChrA09
arahy.YT59NJ	AhSAUR77	645670	646042	ChrB02
arahy.RK5691	AhSAUR78	5668285	5668672	ChrB02
arahy.DL5MW3	AhSAUR79	5715021	5715408	ChrB02
arahy.T3TR42	AhSAUR80	29938428	29952832	ChrB02
arahy.KV653B	AhSAUR81	59640115	59643176	ChrB02
arahy.RTUS0B	AhSAUR82	59640751	59642844	ChrB02
arahy.PKUR8D	AhSAUR83	59643842	59644958	ChrB02
arahy.DYUI9Q	AhSAUR84	59646046	59646313	ChrB02
arahy.8RJL3Y	AhSAUR85	59647213	59647480	ChrB02
arahy.8HBW85	AhSAUR86	59665315	59666996	ChrB02
arahy.3JZH19	AhSAUR87	59704925	59706590	ChrB02
arahy.C2LQEN	AhSAUR88	120048551	120051861	ChrB02
arahy.RF4W67	AhSAUR89	120117743	120118109	ChrB02
arahy.AT54P2	AhSAUR90	1160283	1160559	ChrB03
arahy.T4E2KA	AhSAUR91	1161419	1161686	ChrB03
arahy.WXN6YJ	AhSAUR92	1165684	1166077	ChrB03
arahy.WLJ433	AhSAUR93	1166986	1167268	ChrB03
arahy.I3NQ3Y	AhSAUR94	2984593	2984983	ChrB03
arahy.3U3G48	AhSAUR95	8219528	8219918	ChrB03
arahy.32LLN4	AhSAUR96	8249445	8249781	ChrB03
arahy.MC73BF	AhSAUR97	8261673	8261952	ChrB03
arahy.J54WXY	AhSAUR98	8262995	8263277	ChrB03
arahy.08BDP4	AhSAUR99	8264054	8264330	ChrB03
arahy.KEU1LS	AhSAUR100	8266430	8266703	ChrB03
arahy.E69F8S	AhSAUR101	8268095	8269025	ChrB03
arahy.08YD9Z	AhSAUR102	8269155	8269404	ChrB03
arahy.X0G347	AhSAUR103	8277639	8277900	ChrB03
arahy.YLDX1V	AhSAUR104	8278466	8278999	ChrB03
arahy.HFN0DS	AhSAUR105	8284318	8287151	ChrB03
arahy.A9ZIJT	AhSAUR106	8285562	8285820	ChrB03
arahy.PI4BFA	AhSAUR107	8335318	8336257	ChrB03
arahy.YA6HBX	AhSAUR108	8339536	8339818	ChrB03
arahy.BE7QVR	AhSAUR109	8342337	8342604	ChrB03
arahy.U58PBA	AhSAUR110	8343451	8343727	ChrB03
arahy.7DAE0N	AhSAUR111	8344879	8346017	ChrB03
arahy.R363IF	AhSAUR112	8346204	8346471	ChrB03
arahy.WK9SX4	AhSAUR113	8353039	8353315	ChrB03
arahy.JTB0IY	AhSAUR114	8354889	8355156	ChrB03
arahy.JT8YS9	AhSAUR115	8355890	8356166	ChrB03
arahy.P3SZXY	AhSAUR116	8357256	8357523	ChrB03
arahy.JBZ72W	AhSAUR117	8358408	8358675	ChrB03
arahy.9449IW	AhSAUR118	8360338	8360590	ChrB03
arahy.3JQ0KL	AhSAUR119	8378203	8380207	ChrB03
arahy.T671A1	AhSAUR120	8381118	8381400	ChrB03
arahy.VA3ETP	AhSAUR121	8506497	8506740	ChrB03
arahy.E8WPL7	AhSAUR122	8508217	8508490	ChrB03
arahy.W7VDQ1	AhSAUR123	8508901	8512842	ChrB03
arahy.VR50FW	AhSAUR124	8509560	8509830	ChrB03
arahy.UJ8V25	AhSAUR125	8513037	8515030	ChrB03
arahy.HHCD19	AhSAUR126	8517616	8517892	ChrB03
arahy.GYU57V	AhSAUR127	8518626	8518881	ChrB03
arahy.V8VQR4	AhSAUR128	8520228	8520504	ChrB03
arahy.ZWU3E4	AhSAUR129	8532129	8532396	ChrB03
arahy.2S3BSH	AhSAUR130	8535188	8535464	ChrB03
arahy.G3Y8UD	AhSAUR131	8536427	8536682	ChrB03
arahy.AD2HDF	AhSAUR132	8537430	8537679	ChrB03
arahy.TRM7YB	AhSAUR133	8540722	8541019	ChrB03
arahy.IBGD04	AhSAUR134	8549572	8549890	ChrB03
arahy.CLGD5D	AhSAUR135	8565625	8565928	ChrB03
arahy.KKXH73	AhSAUR136	9819618	9819885	ChrB03
arahy.D2UWE4	AhSAUR137	9822311	9822587	ChrB03
arahy.X7VQ34	AhSAUR138	9840258	9840513	ChrB03
arahy.EK668R	AhSAUR139	9841517	9841793	ChrB03
arahy.NWIK25	AhSAUR140	9843162	9843429	ChrB03
arahy.DI659H	AhSAUR141	9844129	9844405	ChrB03
arahy.0G9B1N	AhSAUR142	10955126	10955594	ChrB03
arahy.PAA9BU	AhSAUR143	10958685	10959138	ChrB03
arahy.03UVXD	AhSAUR144	17021030	17021312	ChrB03
arahy.I72C9H	AhSAUR145	17022186	17022453	ChrB03
arahy.3K66AC	AhSAUR146	17023577	17023844	ChrB03
arahy.WB7GWZ	AhSAUR147	17026789	17029791	ChrB03
arahy.K2GRTX	AhSAUR148	17028325	17028580	ChrB03
arahy.50AH1U	AhSAUR149	17033653	17033920	ChrB03
arahy.BVUT3K	AhSAUR150	17034660	17034936	ChrB03
arahy.0ZGI27	AhSAUR151	17036005	17036272	ChrB03
arahy.XUSV25	AhSAUR152	17037173	17037440	ChrB03
arahy.GV72VR	AhSAUR153	17072094	17073752	ChrB03
arahy.2NE4Q7	AhSAUR154	17251820	17253819	ChrB03
arahy.6CEF8S	AhSAUR155	31479141	31502431	ChrB03
arahy.A1RKNK	AhSAUR156	54963391	54967377	ChrB03
arahy.N4PSS5	AhSAUR157	648554	648854	ChrB06
arahy.BR8TWY	AhSAUR158	712581	713052	ChrB06
arahy.BDN7W1	AhSAUR159	145173780	145174377	ChrB06
arahy.R1Y5X8	AhSAUR160	5055775	5056210	ChrB08
arahy.D5HEI3	AhSAUR161	14764799	14766107	ChrB09
arahy.9AJZ96	AhSAUR162	146303434	146303755	ChrB09
