# Supplementary material for: Genome-wide identification and expression of SAUR gene family in peanut (Arachis hypogaea L.) and functional identification of AhSAUR3 in drought tolerance
Source: BMC Plant Biol. 2022 Apr 7;22:178. doi: 10.1186/s12870-022-03564-2 (PMC8988358; doi:10.1186/s12870-022-03564-2)
Supplement: Supplementary file 2 — Additional file 2. [file 12870_2022_3564_MOESM2_ESM.zip › Table S2. Information of SAUR genes in A. duranensis and A. ipaensis.xlsx]

## Sheet: Sheet1
Table S2. Information of SAUR genes in A. duranensis and A. ipaensis
Gene name	Chromosome	Start	End
Aradu.CDK6C	Aradu.A02	4223496	4223835
Aradu.FVI2X	Aradu.A02	4263632	4264514
Aradu.FXD9N	Aradu.A02	93660242	93663015
Aradu.QG8F6	Aradu.A02	93666378	93666708
Aradu.25VG6	Aradu.A03	7314578	7318424
Aradu.7Q9WK	Aradu.A03	5281332	5281779
Aradu.855EU	Aradu.A03	5329290	5329569
Aradu.A0FDR	Aradu.A03	5538237	5538546
Aradu.DKR1D	Aradu.A03	5315854	5316190
Aradu.F38CM	Aradu.A03	1011799	1012189
Aradu.9GS4U	Aradu.A06	1871595	1871895
Aradu.5YR7S	Aradu.A08	2189844	2190351
Aradu.TY7T7	Aradu.A08	2285738	2288056
Aradu.7J6XP	Aradu.A10	42279383	42280859
Araip.3RS0Y	Araip.B02	5377718	5378105
Araip.DLJ08	Araip.B02	108499239	108509228
Araip.K1DJ5	Araip.B02	5429740	5430739
Araip.TR8D1	Araip.B02	108495185	108495500
Araip.3F9DH	Araip.B03	8034852	8035131
Araip.4U3RJ	Araip.B03	10618709	10619162
Araip.4V3JQ	Araip.B03	7993026	7993473
Araip.9ST8P	Araip.B03	8042745	8042994
Araip.A8ULT	Araip.B03	2917008	2917398
Araip.ECU5E	Araip.B03	8022570	8022906
Araip.G06Y7	Araip.B03	8341996	8342314
Araip.NJ9I8	Araip.B03	71749576	71750961
Araip.PBZ6K	Araip.B03	10615754	10616222
Araip.ZL1WA	Araip.B03	8173794	8174055
Araip.NW5QC	Araip.B04	274420	274801
Araip.371SR	Araip.B06	637313	638071
Araip.R1QSY	Araip.B07	103282677	103285340
Araip.NY2EL	Araip.B08	4321634	4322069
Araip.EB6ED	Araip.B10	53497871	53498270
