# Supplementary material for: Genome-wide identification and expression of SAUR gene family in peanut (Arachis hypogaea L.) and functional identification of AhSAUR3 in drought tolerance
Source: BMC Plant Biol. 2022 Apr 7;22:178. doi: 10.1186/s12870-022-03564-2 (PMC8988358; doi:10.1186/s12870-022-03564-2)
Supplement: Supplementary file 2 — Additional file 2. [file 12870_2022_3564_MOESM2_ESM.zip › Table S3. Synteny analysis of SAURs between the cultivated peanut and A. duranensis, A. ipaensis.xlsx]

## Sheet: Sheet1
Synteny analysis of SAURs between the cultivated peanut and A. duranensis, A. ipaensis
A02	Aradu.CDK6C	Chr12	AhSAUR78
A02	Aradu.CDK6C	Chr2	AhSAUR2
A02	Aradu.CDK6C	Chr2	AhSAUR3
A02	Aradu.CDK6C	Chr12	AhSAUR79
A02	Aradu.CDK6C	Chr6	AhSAUR69
A02	Aradu.FVI2X	Chr12	AhSAUR79
A02	Aradu.FVI2X	Chr2	AhSAUR3
A02	Aradu.FVI2X	Chr12	AhSAUR78
A02	Aradu.FVI2X	Chr2	AhSAUR2
A02	Aradu.FVI2X	Chr6	AhSAUR69
A02	Aradu.FXD9N	Chr12	AhSAUR88
A02	Aradu.FXD9N	Chr2	AhSAUR8
A02	Aradu.FXD9N	Chr18	AhSAUR160
A02	Aradu.FXD9N	Chr3	AhSAUR10
A02	Aradu.FXD9N	Chr13	AhSAUR94
A02	Aradu.QG8F6	Chr18	AhSAUR160
A02	Aradu.QG8F6	Chr12	AhSAUR88
A02	Aradu.QG8F6	Chr2	AhSAUR8
A02	Aradu.QG8F6	Chr3	AhSAUR10
A02	Aradu.QG8F6	Chr13	AhSAUR94
A03	Aradu.25VG6	Chr13	AhSAUR142
A03	Aradu.25VG6	Chr13	AhSAUR142
A03	Aradu.25VG6	Chr3	AhSAUR50
A03	Aradu.25VG6	Chr3	AhSAUR50
A03	Aradu.25VG6	Chr13	AhSAUR143
A03	Aradu.25VG6	Chr13	AhSAUR143
A03	Aradu.25VG6	Chr3	AhSAUR51
A03	Aradu.25VG6	Chr3	AhSAUR51
A03	Aradu.7Q9WK	Chr3	AhSAUR49
A03	Aradu.7Q9WK	Chr13	AhSAUR95
A03	Aradu.7Q9WK	Chr16	AhSAUR158
A03	Aradu.7Q9WK	Chr8	AhSAUR73
A03	Aradu.7Q9WK	Chr12	AhSAUR89
A03	Aradu.855EU	Chr13	AhSAUR97
A03	Aradu.855EU	Chr3	AhSAUR47
A03	Aradu.855EU	Chr13	AhSAUR99
A03	Aradu.855EU	Chr13	AhSAUR130
A03	Aradu.855EU	Chr13	AhSAUR105
A03	Aradu.A0FDR	Chr3	AhSAUR15
A03	Aradu.A0FDR	Chr13	AhSAUR134
A03	Aradu.A0FDR	Chr3	AhSAUR36
A03	Aradu.A0FDR	Chr3	AhSAUR54
A03	Aradu.A0FDR	Chr13	AhSAUR110
A03	Aradu.DKR1D	Chr13	AhSAUR96
A03	Aradu.DKR1D	Chr3	AhSAUR48
A03	Aradu.DKR1D	Chr16	AhSAUR157
A03	Aradu.DKR1D	Chr8	AhSAUR74
A03	Aradu.DKR1D	Chr13	AhSAUR99
A03	Aradu.F38CM	Chr3	AhSAUR10
A03	Aradu.F38CM	Chr13	AhSAUR94
A03	Aradu.F38CM	Chr18	AhSAUR160
A03	Aradu.F38CM	Chr12	AhSAUR88
A03	Aradu.F38CM	Chr2	AhSAUR8
A06	Aradu.9GS4U	Chr6	AhSAUR69
A06	Aradu.9GS4U	Chr12	AhSAUR79
A06	Aradu.9GS4U	Chr2	AhSAUR3
A06	Aradu.9GS4U	Chr2	AhSAUR2
A06	Aradu.9GS4U	Chr12	AhSAUR78
A08	Aradu.5YR7S	Chr8	AhSAUR73
A08	Aradu.5YR7S	Chr16	AhSAUR158
A08	Aradu.5YR7S	Chr13	AhSAUR95
A08	Aradu.5YR7S	Chr3	AhSAUR49
A08	Aradu.5YR7S	Chr16	AhSAUR159
A08	Aradu.TY7T7	Chr8	AhSAUR74
A08	Aradu.TY7T7	Chr16	AhSAUR157
A08	Aradu.TY7T7	Chr13	AhSAUR96
A08	Aradu.TY7T7	Chr13	AhSAUR99
A08	Aradu.TY7T7	Chr13	AhSAUR100
A10	Aradu.7J6XP	Chr12	AhSAUR79
A10	Aradu.7J6XP	Chr2	AhSAUR3
A10	Aradu.7J6XP	Chr6	AhSAUR69
A10	Aradu.7J6XP	Chr2	AhSAUR2
A10	Aradu.7J6XP	Chr12	AhSAUR78
B06	Araip.371SR	Chr16	AhSAUR158
B06	Araip.371SR	Chr8	AhSAUR73
B06	Araip.371SR	Chr13	AhSAUR95
B06	Araip.371SR	Chr3	AhSAUR49
B06	Araip.371SR	Chr16	AhSAUR159
B03	Araip.3F9DH	Chr13	AhSAUR97
B03	Araip.3F9DH	Chr3	AhSAUR47
B03	Araip.3F9DH	Chr13	AhSAUR99
B03	Araip.3F9DH	Chr13	AhSAUR130
B03	Araip.3F9DH	Chr13	AhSAUR105
B02	Araip.3RS0Y	Chr12	AhSAUR78
B02	Araip.3RS0Y	Chr2	AhSAUR2
B02	Araip.3RS0Y	Chr2	AhSAUR3
B02	Araip.3RS0Y	Chr12	AhSAUR79
B02	Araip.3RS0Y	Chr6	AhSAUR69
B03	Araip.4U3RJ	Chr13	AhSAUR143
B03	Araip.4U3RJ	Chr3	AhSAUR51
B03	Araip.4U3RJ	Chr3	AhSAUR50
B03	Araip.4U3RJ	Chr13	AhSAUR142
B03	Araip.4V3JQ	Chr13	AhSAUR95
B03	Araip.4V3JQ	Chr3	AhSAUR49
B03	Araip.4V3JQ	Chr16	AhSAUR158
B03	Araip.4V3JQ	Chr8	AhSAUR73
B03	Araip.4V3JQ	Chr12	AhSAUR89
B03	Araip.9ST8P	Chr13	AhSAUR102
B03	Araip.9ST8P	Chr3	AhSAUR43
B03	Araip.9ST8P	Chr3	AhSAUR17
B03	Araip.9ST8P	Chr13	AhSAUR132
B03	Araip.9ST8P	Chr13	AhSAUR117
B03	Araip.A8ULT	Chr13	AhSAUR94
B03	Araip.A8ULT	Chr3	AhSAUR10
B03	Araip.A8ULT	Chr18	AhSAUR160
B03	Araip.A8ULT	Chr12	AhSAUR88
B03	Araip.A8ULT	Chr2	AhSAUR8
B02	Araip.DLJ08	Chr4	AhSAUR68
B02	Araip.DLJ08	Chr3	AhSAUR24
B02	Araip.DLJ08	Chr13	AhSAUR147
B02	Araip.DLJ08	Chr12	AhSAUR88
B02	Araip.DLJ08	Chr12	AhSAUR88
B02	Araip.DLJ08	Chr2	AhSAUR8
B02	Araip.DLJ08	Chr2	AhSAUR8
B10	Araip.EB6ED	Chr12	AhSAUR79
B10	Araip.EB6ED	Chr2	AhSAUR3
B10	Araip.EB6ED	Chr6	AhSAUR69
B10	Araip.EB6ED	Chr2	AhSAUR2
B10	Araip.EB6ED	Chr12	AhSAUR78
B03	Araip.ECU5E	Chr13	AhSAUR96
B03	Araip.ECU5E	Chr3	AhSAUR48
B03	Araip.ECU5E	Chr16	AhSAUR157
B03	Araip.ECU5E	Chr8	AhSAUR74
B03	Araip.ECU5E	Chr13	AhSAUR99
B03	Araip.G06Y7	Chr13	AhSAUR134
B03	Araip.G06Y7	Chr3	AhSAUR15
B03	Araip.G06Y7	Chr3	AhSAUR36
B03	Araip.G06Y7	Chr3	AhSAUR54
B03	Araip.G06Y7	Chr13	AhSAUR110
B02	Araip.K1DJ5	Chr12	AhSAUR79
B02	Araip.K1DJ5	Chr2	AhSAUR3
B02	Araip.K1DJ5	Chr12	AhSAUR78
B02	Araip.K1DJ5	Chr2	AhSAUR2
B02	Araip.K1DJ5	Chr6	AhSAUR69
B03	Araip.NJ9I8	Chr13	AhSAUR156
B03	Araip.NJ9I8	Chr3	AhSAUR64
B03	Araip.NJ9I8	Chr7	AhSAUR72
B03	Araip.NJ9I8	Chr16	AhSAUR159
B03	Araip.NJ9I8	Chr3	AhSAUR56
B04	Araip.NW5QC	Chr12	AhSAUR77
B08	Araip.NY2EL	Chr18	AhSAUR160
B08	Araip.NY2EL	Chr3	AhSAUR10
B08	Araip.NY2EL	Chr13	AhSAUR94
B08	Araip.NY2EL	Chr8	AhSAUR74
B08	Araip.NY2EL	Chr16	AhSAUR157
B03	Araip.PBZ6K	Chr13	AhSAUR142
B03	Araip.PBZ6K	Chr3	AhSAUR50
B03	Araip.PBZ6K	Chr3	AhSAUR51
B03	Araip.PBZ6K	Chr13	AhSAUR143
B07	Araip.R1QSY	Chr8	AhSAUR74
B07	Araip.R1QSY	Chr16	AhSAUR157
B07	Araip.R1QSY	Chr13	AhSAUR96
B07	Araip.R1QSY	Chr3	AhSAUR48
B07	Araip.R1QSY	Chr13	AhSAUR99
B02	Araip.TR8D1	Chr12	AhSAUR88
B02	Araip.TR8D1	Chr2	AhSAUR8
B02	Araip.TR8D1	Chr18	AhSAUR160
B02	Araip.TR8D1	Chr3	AhSAUR10
B02	Araip.TR8D1	Chr13	AhSAUR94
B03	Araip.ZL1WA	Chr13	AhSAUR119
B03	Araip.ZL1WA	Chr13	AhSAUR119
B03	Araip.ZL1WA	Chr3	AhSAUR27
B03	Araip.ZL1WA	Chr3	AhSAUR27
B03	Araip.ZL1WA	Chr3	AhSAUR39
B03	Araip.ZL1WA	Chr13	AhSAUR103
B03	Araip.ZL1WA	Chr13	AhSAUR106
