# Supplementary material for: Genome-wide identification and expression of SAUR gene family in peanut (Arachis hypogaea L.) and functional identification of AhSAUR3 in drought tolerance
Source: BMC Plant Biol. 2022 Apr 7;22:178. doi: 10.1186/s12870-022-03564-2 (PMC8988358; doi:10.1186/s12870-022-03564-2)
Supplement: Supplementary file 2 — Additional file 2. [file 12870_2022_3564_MOESM2_ESM.zip › Table S4. Synteny analysis of SAURs in the cultivated peanut.xlsx]

## Sheet: Sheet1
Synteny analysis of SAURs in the cultivated peanut
AhSAUR69	AhSAUR2
AhSAUR2	AhSAUR78
AhSAUR85	AhSAUR6
AhSAUR86	AhSAUR7
AhSAUR88	AhSAUR8
AhSAUR89	AhSAUR9
AhSAUR10	AhSAUR94
AhSAUR10	AhSAUR160
AhSAUR11	AhSAUR140
AhSAUR137	AhSAUR12
AhSAUR14	AhSAUR43
AhSAUR14	AhSAUR52
AhSAUR135	AhSAUR14
AhSAUR15	AhSAUR36
AhSAUR15	AhSAUR54
AhSAUR15	AhSAUR134
AhSAUR16	AhSAUR56
AhSAUR99	AhSAUR16
AhSAUR16	AhSAUR133
AhSAUR102	AhSAUR17
AhSAUR132	AhSAUR17
AhSAUR18	AhSAUR34
AhSAUR57	AhSAUR19
AhSAUR130	AhSAUR19
AhSAUR20	AhSAUR33
AhSAUR20	AhSAUR112
AhSAUR20	AhSAUR125
AhSAUR21	AhSAUR32
AhSAUR21	AhSAUR113
AhSAUR21	AhSAUR128
AhSAUR30	AhSAUR22
AhSAUR59	AhSAUR22
AhSAUR115	AhSAUR22
AhSAUR126	AhSAUR22
AhSAUR23	AhSAUR114
AhSAUR27	AhSAUR24
AhSAUR118	AhSAUR24
AhSAUR24	AhSAUR122
AhSAUR24	AhSAUR153
AhSAUR26	AhSAUR25
AhSAUR25	AhSAUR121
AhSAUR26	AhSAUR101
AhSAUR26	AhSAUR107
AhSAUR26	AhSAUR120
AhSAUR27	AhSAUR106
AhSAUR119	AhSAUR27
AhSAUR28	AhSAUR118
AhSAUR28	AhSAUR123
AhSAUR98	AhSAUR29
AhSAUR109	AhSAUR29
AhSAUR29	AhSAUR124
AhSAUR151	AhSAUR29
AhSAUR115	AhSAUR30
AhSAUR126	AhSAUR30
AhSAUR150	AhSAUR30
AhSAUR31	AhSAUR114
AhSAUR31	AhSAUR127
AhSAUR32	AhSAUR113
AhSAUR32	AhSAUR128
AhSAUR33	AhSAUR112
AhSAUR131	AhSAUR34
AhSAUR148	AhSAUR34
AhSAUR111	AhSAUR35
AhSAUR35	AhSAUR124
AhSAUR36	AhSAUR110
AhSAUR134	AhSAUR36
AhSAUR37	AhSAUR109
AhSAUR146	AhSAUR37
AhSAUR99	AhSAUR38
AhSAUR144	AhSAUR38
AhSAUR39	AhSAUR103
AhSAUR100	AhSAUR41
AhSAUR102	AhSAUR43
AhSAUR132	AhSAUR43
AhSAUR44	AhSAUR98
AhSAUR44	AhSAUR107
AhSAUR97	AhSAUR47
AhSAUR96	AhSAUR48
AhSAUR95	AhSAUR49
AhSAUR49	AhSAUR121
AhSAUR142	AhSAUR50
AhSAUR145	AhSAUR52
AhSAUR53	AhSAUR109
AhSAUR146	AhSAUR53
AhSAUR54	AhSAUR110
AhSAUR134	AhSAUR54
AhSAUR55	AhSAUR112
AhSAUR55	AhSAUR147
AhSAUR56	AhSAUR131
AhSAUR56	AhSAUR148
AhSAUR130	AhSAUR57
AhSAUR58	AhSAUR129
AhSAUR58	AhSAUR149
AhSAUR59	AhSAUR115
AhSAUR59	AhSAUR126
AhSAUR59	AhSAUR150
AhSAUR151	AhSAUR60
AhSAUR61	AhSAUR117
AhSAUR61	AhSAUR152
AhSAUR156	AhSAUR64
AhSAUR65	AhSAUR92
AhSAUR90	AhSAUR67
AhSAUR69	AhSAUR78
AhSAUR73	AhSAUR158
AhSAUR157	AhSAUR74
AhSAUR76	AhSAUR162
AhSAUR81	AhSAUR147
AhSAUR148	AhSAUR82
AhSAUR150	AhSAUR83
AhSAUR151	AhSAUR84
AhSAUR85	AhSAUR152
AhSAUR86	AhSAUR153
AhSAUR94	AhSAUR160
