# Supplementary material for: Genome-wide identification and expression of SAUR gene family in peanut (Arachis hypogaea L.) and functional identification of AhSAUR3 in drought tolerance
Source: BMC Plant Biol. 2022 Apr 7;22:178. doi: 10.1186/s12870-022-03564-2 (PMC8988358; doi:10.1186/s12870-022-03564-2)
Supplement: Supplementary file 2 — Additional file 2. [file 12870_2022_3564_MOESM2_ESM.zip › Table S5. Gene expression of AhSAURs in 19 different tissues of peanut.xlsx]

## Sheet: Sheet1
Table S3. Gene expression of AhSAURs in 19 different tissues of peanut
Gene name	leaf-1	leaf-2	leaf-3	Vegetative shoot tip	Reproductive shoot tip	Root	Nodule	Perianth	Stamen	Pistils	Peg tip aerial	Peg tip below soil	Fruit Pattee 1	Pericarp Pattee 5	Pericarp Pattee 6	Seed Pattee 5	Seed Pattee 6	Seed Pattee 7	Seed Pattee 10
AhSAUR48	6.63262	6.44214	7.77022	6.74019	5.89694	2.32013	1.58697	1.9198	6.15975	4.93854	4.82383	3.7347	4.51642	4.81645	3.97383	5.26411	4.57611	5.15664	5.16071
AhSAUR96	6.65799	6.02344	7.34738	7.31978	6.3941	3.38505	3.04592	2.27696	5.60291	3.55947	3.99008	3.79972	4.53896	3.98534	3.67121	6.0704	5.14948	4.87041	4.91376
AhSAUR157	3.21325	2.78526	3.88788	3.68094	3.40332	0.917241	0	1.8587	0	1.06226	1.27977	1.62457	0.345353	0	0	2.7325	3.36985	2.89665	0
AhSAUR74	2.14445	2.69202	4.47916	0.887567	1.90386	0.130842	0	1.12634	1.34675	1.5613	2.85974	3.21344	1.65115	0	0	3.10814	2.22774	1.88849	0
AhSAUR49	5.21002	5.11644	6.10636	6.58277	5.82134	4.75684	4.58357	2.94418	5.4954	3.54798	4.58559	4.48638	4.79565	4.65161	3.33102	4.91772	4.78156	3.90715	4.59721
AhSAUR95	5.62495	5.37666	6.00745	6.32306	5.73912	5.26955	5.27515	3.12109	4.94814	3.62699	4.68252	4.91949	5.53735	4.87791	3.94772	5.176	5.00567	3.81034	4.63805
AhSAUR73	1.14402	1.3367	1.6316	3.68094	4.9557	1.66957	0.794461	1.1499	4.66189	0.797064	3.39479	4.07281	3.21956	1.92014	1.14317	4.36006	3.98939	4.85684	1.54031
AhSAUR158	2.7549	3.72861	3.87895	5.65184	6.08594	4.72313	4.69727	3.64657	4.26155	3.9272	4.35583	5.6849	7.29845	6.11005	5.00454	6.89164	5.7404	5.12011	2.82158
AhSAUR8	0	0	0	0	0	0	0.250874	0	0	0.603517	0	0	0	0	0	0	0	0	0
AhSAUR88	2.49037	2.01543	1.02572	1.20703	0.615425	1.25059	1.88468	1.98502	0	2.0015	1.79395	1.53564	1.76438	1.46509	1.1398	2.16351	1.47444	1.92834	1.28127
AhSAUR160	0.260962	0.576044	0.665185	3.81641	3.69552	0	0	0	0	0	3.20233	2.58319	0.345353	0	0	1.79009	1.84611	1.60993	0
AhSAUR10	0	0	0	0	0	0.554294	0.595702	0	1.34675	0.804096	1.13491	0.316378	0.245311	0.4869	0	0	0.270584	0	0
AhSAUR94	0	0	0	0	0.386265	0.417154	0.979098	3.41318	0.46734	1.98183	1.53175	0	0.406973	1.44929	2.04513	0	0	0	0
AhSAUR9	0	0	0	0	0	0	0	0	0	0	0	0	0	0	0	0	0	0	0
AhSAUR89	0	0	0	0	0	0	0	0	0	0	0	0	0	0	0	0	0	0	0
AhSAUR76	0	0	0	0	0	0	0	0	0	0	0	0	0	0	0	0	0	0	0
AhSAUR162	0	0	0	0.407405	0	0	0	0	0	0	0	1.12711	0	0	0	0	0.260214	0	0
AhSAUR64	2.6543	2.28257	0.599677	0.950377	0.68605	0	0	10.559	0	6.04423	0.367023	0	0	0	0	0.448476	2.1882	2.53291	4.87998
AhSAUR72	0.553568	1.05636	0	1.16772	1.57848	0.881623	1.72121	1.91601	0	0.76049	0.682505	0.404884	0.72394	0.153167	0.157046	0.770576	1.11613	1.88849	0
AhSAUR156	1.04357	1.03212	0	1.51158	1.93993	0.90161	0.453555	11.1736	0.748597	5.621	1.92413	0	0.406973	0	0.449186	4.63399	4.85843	4.53186	4.45259
AhSAUR15	0	0	0	0	0	0	0.250874	0	0	0	0	0	0.345353	0	0	0.448476	0.621057	0.58777	0
AhSAUR134	0	0	0	0	0	0	0	0	0	0	0	0	0.345353	0.723826	1.41515	0	1.77653	1.81199	0
AhSAUR50	5.24039	4.86417	5.57136	0.66406	0	0	0.202681	3.63282	1.89123	4.17592	3.27382	4.14375	2.67003	2.66911	3.3067	0	0	0	0
AhSAUR142	5.60655	4.83682	6.19609	0	0.497757	0.130842	0	3.6017	1.10797	4.51094	3.78579	3.79519	2.48599	2.77992	3.58	2.39807	1.39507	0	0
AhSAUR51	6.33976	5.45497	6.74971	1.41625	1.95016	0.164156	0.260957	7.28077	1.10797	4.93749	5.00017	4.8279	0.847322	0.798365	1.37131	0.992461	1.95693	1.17167	0
AhSAUR143	6.57954	5.83585	7.19359	1.16772	2.5328	0.595388	1.71898	8.70204	1.66919	5.79894	4.64375	4.69464	0.96955	2.47534	2.18824	3.42828	3.7955	2.65903	0
AhSAUR159	0	0	0	0	0	0.843988	0.414902	0	0.748597	0	0	0	0	0	0	0.992461	0.726436	0.352165	0
AhSAUR77	0.260962	0	0	0	0	0	0	0	0	0	0	0.621536	0	0	0.275236	0	0	0	0
AhSAUR1	0	0	0	0	0	1.19015	1.34153	0	0	0	0	0	0	1.06752	0.275236	0	0	0	0
AhSAUR69	0.56008	0.366613	0	0.542972	1.08073	1.25736	0	0.858679	0	0.156973	1.82909	1.0207	0.614262	0.666729	0.370033	3.50429	2.60598	2.05723	0.493294
AhSAUR2	0.260962	0.492282	0.697504	0.542972	0	0	0	0.579009	0	0	0	0	0	1.06581	0.275236	0.3221	0	0	0
AhSAUR78	0.620852	0.366613	0	0.624747	0.386265	0.383639	0.260957	0.547328	0	1.18851	0.293915	0	0	0.507908	0.275236	0	0	0.58777	0.989918
AhSAUR3	6.56747	6.40344	5.90243	4.13811	4.57978	6.13605	6.77635	5.83633	0.46734	5.08858	4.45208	2.10658	6.13698	6.68708	6.3314	7.77289	7.9616	7.77863	6.62075
AhSAUR79	6.65838	6.17836	5.97674	3.64882	4.38296	5.9757	6.98672	4.46311	1.10797	4.0709	3.82697	2.61663	5.6953	6.08664	6.00077	7.15766	7.42438	7.11106	6.885
AhSAUR14	0	0	0	0	0	0	0	0	0	0	0	0	0	0	0	0	0	0	0
AhSAUR135	0	0	0	0	0	0	0	0	0	0	0	0	0	0	0	0	0	0	0
AhSAUR16	0.56008	0.366613	1.26486	1.89568	0.310594	0	0	1.8587	0	2.53054	3.2535	4.46599	1.95091	0	0	0	0	0	0
AhSAUR133	0.883054	0.755165	0.665185	0.932805	0	0	0	1.43769	0	1.15062	3.99837	4.26418	2.19812	0	0	0	0	0	0
AhSAUR47	0.429184	0.641467	0	0	0.696859	0.383639	0.250874	9.97335	6.03271	6.52719	2.27551	2.36902	0	1.34187	2.70234	0	0	0	0
AhSAUR97	0	0	0.697504	0	0.299786	0.383639	0	10.0303	6.2434	6.10511	1.46718	2.77502	0	1.06581	3.05454	0.722931	0	0	0.783526
AhSAUR17	1.34915	1.39242	0.665185	0.542972	0	0	0	6.22381	0	2.57406	2.62881	2.64003	1.52391	0.464631	0.449186	0	0	0	0
AhSAUR132	1.27315	0.715761	1.29718	0.407405	0	0	0	4.59893	0.46734	1.80075	3.12173	1.68911	2.07204	0.688428	0.449186	0	0	0	0
AhSAUR43	2.35106	1.44917	1.79251	1.31686	0.299786	0.554294	0.453555	6.12812	1.10797	3.80095	2.13195	3.55089	0.89538	0.683432	0.517133	0.713432	0.530798	0.349488	0.493294
AhSAUR102	2.8575	1.97142	2.1899	1.28881	1.31819	1.72393	1.43538	5.2325	0.950438	3.50234	3.06858	3.39709	1.84048	1.23763	1.37131	1.15227	0.530798	0.760539	0
AhSAUR68	3.84817	2.034	4.19304	0.66406	0.299786	0	0	8.73154	1.44184	3.53113	1.76369	1.15144	0	0	0	0	0	0	0
AhSAUR119	2.39305	1.3335	1.37158	0.950377	0	0	0	6.50969	0	0.76031	1.12072	0	0.203034	0	0.462621	0.921265	0.621057	0	0
AhSAUR27	1.60535	0.708614	1.10553	0	0	0	0	1.37185	0	1.47833	0.272793	0.883847	0	0	0	0	0	0	0
AhSAUR40	1.63733	1.82202	1.02572	2.50617	0.797542	0.318207	0.202681	6.34865	0.950438	3.12253	2.64421	4.71326	1.36664	1.98915	1.88081	0.3221	0	0	0
AhSAUR106	1.3518	1.04327	0.858416	1.43054	1.12332	0.739008	0.260957	6.93436	3.43401	2.50804	2.85819	4.28177	0.44035	0	0.284817	0	0.260214	0	0
AhSAUR39	2.36369	1.75751	1.55592	1.43054	1.21687	0	0	8.81165	1.44184	4.43978	2.49751	1.75306	0	0	0	0	0	0	5.24806
AhSAUR42	3.49863	2.35293	2.0837	0.950377	1.39522	0.130842	0.202681	8.09637	5.05437	3.73254	2.83301	2.5204	0.527747	0.66742	1.13585	1.74843	1.67326	0.58777	2.32383
AhSAUR103	3.82273	2.72841	2.92576	2.08031	1.31819	0.617232	0.605786	7.98619	4.16575	3.39634	2.79445	3.10485	0.929896	1.79013	1.88804	0.448476	0.727113	0.937258	0
AhSAUR81	0	0	0	0	0	0	0	0	0	0	0	0	0	0	0	0	0	0	0
AhSAUR66	0	0	0	0	0	0	0	0.547328	0	0	0	0.323467	0	0	0	0	0	0	0
AhSAUR38	0	0	0	0	0	0	0	0	0	0	0	0	0	0	0	0	0	0	0
AhSAUR108	0	0	0	0	0	0	0	0	0	0	0	0	0	0	0	0	0	0	0
AhSAUR144	1.48637	0.217428	0	0	0	0	0	4.22138	2.29824	2.09337	0.726243	0.323467	0.203034	0.302607	0	0	0	0	1.61419
AhSAUR93	3.59225	2.04583	2.49001	0	0	0.164156	0	7.46829	1.66919	3.01751	0.756056	0.641004	0	0	0	0	0	0	0
AhSAUR99	5.15531	4.01136	4.06909	3.28049	3.39315	0.782752	0.344828	7.05663	4.02825	5.19443	4.24292	5.21479	1.65349	1.61828	2.51648	1.15227	1.68259	0.349488	0
AhSAUR122	2.25818	1.52667	1.26486	1.19891	0.61038	0.519905	0.463639	6.95614	2.16602	4.39596	3.74846	3.81019	2.25232	2.47933	2.54943	0	0	0.58777	0
AhSAUR45	5.75687	5.04433	5.04349	4.41908	4.26652	3.59076	2.7723	6.85751	4.6496	5.65425	4.80793	5.79037	3.62059	3.71033	3.26153	4.0228	3.4888	3.33772	3.79116
AhSAUR100	2.23665	2.40996	1.70521	3.41364	2.69231	3.20049	2.37158	3.62925	3.60734	3.16853	2.98678	1.67855	3.64454	2.91897	2.85492	3.3367	3.17905	3.10229	4.05372
AhSAUR5	0.260962	0	0	0	0	0	0	2.5256	0.46734	1.43034	0.630496	0	0	0.153167	0	0	0	0	0
AhSAUR57	2.5872	1.86309	1.26486	0.66406	0.299786	0	0	6.05363	0	1.6339	1.05204	0.746553	0	1.28485	0.275236	0	0	0	0
AhSAUR105	2.92265	2.72853	0.599677	1.52241	2.62361	0.672201	0.202681	8.04718	2.16602	3.89049	5.05938	5.96979	1.99522	1.50064	0.832514	1.20444	1.0721	0	0
AhSAUR12	2.60022	2.22951	1.5236	0.66406	0.310594	0	0	3.51668	0	1.64398	2.28736	1.38943	2.31201	3.32935	2.89222	0	0	0	0
AhSAUR137	3.88423	3.25898	4.41131	0	0.68605	0	0	6.4191	0.748597	3.62026	3.81241	2.37075	2.95527	4.66317	4.12478	0	0	0	0
AhSAUR41	4.19417	2.77368	3.47588	2.39249	1.71287	1.15461	0	8.63521	5.89883	4.22271	3.18669	2.87437	1.83317	1.11874	1.56115	2.07354	2.10497	1.17167	1.54031
AhSAUR19	0.553568	0.914202	0	0	0	0	0	4.98882	0.748597	2.93514	2.42304	2.93148	1.01482	0.571761	0.275236	0	0	0	0
AhSAUR104	3.2892	1.32598	3.17719	0.407405	0.696859	0.519905	0.202681	8.56824	4.24098	3.71799	1.02753	3.0739	0.89538	2.09439	1.21094	0.3221	0	0.349488	0
AhSAUR130	3.93511	3.11509	3.35214	0	0.310594	0	0	7.43147	1.10797	4.6606	3.74892	3.25634	1.22638	1.11874	1.42799	0.448476	0	0.349488	0
AhSAUR21	4.47573	3.0234	3.84538	1.20703	0.597676	0	0	7.8846	1.44184	4.09669	3.6975	4.83732	3.89146	3.92643	3.47408	0	0	0	0
AhSAUR128	2.89458	2.39323	1.53377	0.407405	1.31819	0	0	6.65002	1.8418	3.71146	3.62942	4.39112	4.13129	4.77768	3.7589	0	0	0	0
AhSAUR139	2.34179	3.14724	3.05107	0.407405	0	0.233593	0	6.71579	0.748597	3.96724	2.4472	2.17967	1.37025	3.48632	2.33473	0.448476	0	0	0
AhSAUR113	6.54106	4.95964	5.95251	0.542972	1.39522	0.90161	0.250874	8.25589	2.02198	5.12786	3.80232	4.32251	3.41066	2.22102	2.37906	5.0654	3.01159	1.97598	0
AhSAUR32	4.15999	3.66463	2.6859	1.47578	1.17991	0.737454	0	7.17121	1.52584	3.59798	2.63365	3.2724	4.16534	2.8292	2.96903	0.448476	0.466899	0	0.493294
AhSAUR65	6.02307	5.02938	6.10194	3.07402	2.78312	0	0	7.60784	2.47892	5.51715	3.22339	0	0.544281	0.269154	0.462621	1.72937	3.57368	5.80729	5.74516
AhSAUR92	1.26669	0.217428	1.6316	0	0	0	0	6.46555	0	1.5792	0.513434	0	0.44035	0	0	0	0.260214	0.352165	0
AhSAUR145	3.54351	2.71324	1.83133	0.542972	0.299786	0	0	7.28477	3.11425	1.84407	1.82865	0.505578	0	0.269154	0	0	0	0	2.93245
AhSAUR52	2.11417	2.69015	0.858416	0	0.980806	0.519905	0.675859	7.42116	4.3091	2.92331	1.11783	0	0.847322	0.77681	0	0	0.260214	0.583905	0.493294
AhSAUR26	1.05178	0.915907	1.54606	0	0	0	0	0	0	1.23221	0.272793	1.05262	0	0	0	0	0	0	0
AhSAUR120	7.16597	5.31751	6.82655	2.24335	0.931927	0	0	7.55321	0.950438	4.49333	3.87697	3.171	0.544281	1.13169	0.737857	3.74034	3.34006	0.352165	0
AhSAUR25	2.04463	1.82786	0	1.61444	1.31819	0.739008	0.260957	3.89586	0.748597	1.47833	2.8927	3.87614	0.982778	0.362532	1.24212	0	0.270584	0.352165	0.493294
AhSAUR121	1.27315	0.641467	1.53377	0	0.996645	1.15197	1.32987	4.70091	1.54964	2.6473	1.11969	2.21072	1.23228	0.99298	0.969048	0	0	0	0
AhSAUR22	6.01376	5.60802	6.28614	2.13171	0.980806	0	0	8.18786	4.10387	5.53737	3.84897	3.77503	5.36019	6.37029	6.01641	0	0	0	0
AhSAUR115	5.53069	4.48637	5.96419	2.54713	1.2131	0.130842	0.453555	7.43143	1.52584	4.56407	2.56832	2.82627	4.88786	5.29977	4.92507	6.08211	4.95617	3.49582	0
AhSAUR30	5.66509	4.9793	6.15175	2.99339	1.97104	1.03245	0.63427	7.42448	2.75487	4.71368	3.11739	2.82627	5.21144	6.29205	5.95736	3.29451	3.30027	3.7578	0.493294
AhSAUR126	5.05184	4.0055	5.148	2.32511	1.22982	0	0	7.60287	1.34675	3.49535	1.8453	3.30789	4.73448	5.63057	4.62577	1.67858	2.31087	2.75401	0
AhSAUR59	4.05991	3.10725	3.95109	1.88318	0.48305	0.164156	0.75973	6.86283	0.46734	3.24099	1.70094	2.0057	1.58041	3.03922	3.07171	2.28563	2.45604	2.50827	0
AhSAUR150	3.76403	3.60501	4.23589	1.20703	0.68605	0	0	7.24244	1.10797	3.03364	2.55928	2.4068	1.63585	3.34643	2.84492	4.14715	3.65819	2.93812	0
AhSAUR83	4.76263	4.3897	5.11947	1.19891	1.67005	0	0	8.38052	0.46734	4.42271	3.33345	2.08892	2.04644	3.55337	2.88255	2.90532	3.05734	2.71431	0
AhSAUR141	2.38283	1.90048	2.26378	0	0	0	0	6.77546	0	1.80637	1.46712	0.906342	0	0	0	0	0	0	0
AhSAUR67	5.0436	3.78172	3.58257	1.84997	0.597676	1.34197	0	7.05518	0.748597	2.4522	2.82721	0.316378	0.406973	0.633478	0	0	0	0	0
AhSAUR90	3.91201	3.2037	2.12048	1.07146	0.884021	0.397749	1.26871	8.21892	1.44184	2.89172	1.06602	0.746553	0	0.570897	0.737716	1.24337	1.19334	0.58777	0
AhSAUR54	3.67301	2.04033	4.02815	0.542972	0	0.164156	0	6.9863	0	3.78359	2.13524	1.69156	0.624197	1.1609	0.449186	0	0	0	0
AhSAUR36	3.69147	2.27103	2.93659	0.624747	0	0	0.202681	4.78939	0	2.99729	2.21588	2.07332	0.345353	0.153167	0.462621	0	0	0	0
AhSAUR110	2.48601	2.54384	1.53377	1.07146	0.884021	0	0	4.72751	0	3.12583	1.00697	0.505578	0	0	0	0	0	0	0
AhSAUR112	2.23486	2.07547	1.24803	0	0	0	0.202681	3.3288	0	0.797064	1.36677	2.25646	0.203034	0	0	0	0	0	0
AhSAUR147	3.63666	2.76165	3.32863	2.34906	0.696859	1.4393	0.61879	7.01821	0.748597	2.31732	3.08195	2.04037	2.51454	1.24831	0.720717	2.48746	3.01774	2.94589	0.493294
AhSAUR20	2.46365	2.287	3.26967	0	0.386265	0	0	4.1253	0	1.04143	1.37452	3.2938	1.31757	0.929894	0.629619	0	0	0	0
AhSAUR33	4.61026	3.35422	5.12985	0.66406	0.386265	0	0	5.86585	0	2.58974	2.83691	2.61237	0.789592	1.23906	0.275236	0	0	0	0
AhSAUR117	3.71133	2.74556	3.76865	1.36195	0.310594	0	0.250874	5.77117	0	1.97036	2.27284	3.6554	1.51238	1.06084	0.449186	0.543984	0.621057	0.902318	0
AhSAUR55	3.4945	2.12393	3.42846	0	0.299786	0	0	4.59865	0	1.5449	1.24147	2.63565	1.01887	2.68927	1.64193	0	0	0	0
AhSAUR155	3.55955	3.02816	2.78121	2.13171	2.70184	0	0	8.03981	0	2.90312	3.07418	3.13233	0	0.621212	0	0	0.466899	0.352165	0
AhSAUR125	3.24036	2.73574	4.43253	2.6629	1.22011	0.164156	0	7.79575	0.46734	4.27649	3.27716	4.73897	3.37921	3.56248	3.68677	1.72937	0.855912	1.71023	0.493294
AhSAUR136	5.51332	4.1894	6.59249	0	0	0	0	6.59579	0	4.2568	3.0182	3.2724	0	0.362532	0.863305	0	0	0	0
AhSAUR152	3.87681	2.70948	3.91587	2.94629	1.36707	0	0	7.43461	0	3.23183	3.02218	4.32	0.245311	0.580618	0	1.16191	0.530798	0.349488	0
AhSAUR63	4.88829	3.72395	5.337	1.41625	1.35126	0.130842	0	7.92811	1.34675	3.73134	3.58661	4.2157	0	0.810516	0.370033	0	0	0	0
AhSAUR6	2.50396	1.32598	1.36269	0.407405	0.386265	0	0	6.82221	0.748597	1.97565	1.6331	1.88161	0.345353	0.311464	0	0	0	0	0
AhSAUR85	3.01924	2.5019	3.55038	0	0.68605	0	0	6.99294	0	2.88842	1.92948	0.746553	0	0	0	0.3221	0	0.349488	0
AhSAUR28	5.2069	4.51488	5.98511	3.83348	3.08382	2.79102	1.98723	8.26146	1.89123	4.72957	4.01684	4.97405	3.71508	3.0902	1.6804	3.51979	3.01254	2.61493	2.39069
AhSAUR61	3.33926	1.78808	3.88788	1.07146	0	0	0	6.97972	1.34675	2.81077	1.77299	1.84832	0.203034	0.153167	0.157046	1.16191	0	0.352165	0
AhSAUR18	6.90159	6.52486	6.66895	3.59121	3.64102	0.417154	0	8.56748	1.66919	6.15027	6.14319	6.29611	3.94793	3.53725	2.35647	0	0	0.583905	0
AhSAUR82	1.54175	2.28142	0	0	0	0	0.511831	6.37069	0	2.30702	1.19929	0	0.245311	0.665139	0.275236	0	0	0.58777	0
AhSAUR148	2.59353	1.94898	1.26486	1.07146	1.33473	0.482363	0.705278	5.49873	0.748597	1.39235	1.20517	0	0.72394	0.440693	0.737716	1.63506	2.1215	2.30872	0.493294
AhSAUR56	2.41788	1.56736	1.53377	0.66406	0.386265	0	0	5.6546	0	0.275121	0.842033	0.505578	0	0.440693	0.911666	0	0	0	0
AhSAUR34	3.94118	2.49719	3.81683	1.07146	0.996645	0.164156	0.511831	6.35593	1.10797	1.01966	2.20209	0	2.12344	2.20436	1.98677	1.04503	0.727113	1.21724	0
AhSAUR131	5.65584	5.67245	4.75805	3.243	2.66402	0	0	8.02469	1.52584	5.49357	4.84174	4.3022	3.64746	1.78317	2.38754	0	0	0.349488	0
AhSAUR13	5.62787	4.5395	5.38286	1.20703	1.77374	0.286312	0.463639	7.3328	1.44184	4.30264	5.05574	4.38185	1.74913	2.80756	2.09831	0.722931	0.270584	0	0
AhSAUR138	3.15494	2.29127	2.43983	0.542972	0.299786	0	0.202681	5.7804	0.748597	2.74586	1.34485	1.45459	1.25106	2.28466	3.02795	0	0	0	0
AhSAUR44	1.88248	1.78589	0.858416	0	0.68605	1.1352	0.878541	5.79969	4.16575	3.71645	2.10963	1.71682	0.527747	0.756054	0.560053	0	0.260214	0	0
AhSAUR101	1.80802	1.73597	1.5236	1.61444	1.20806	0.664622	0.55356	5.11353	1.10797	2.43438	2.8749	2.43769	1.09156	0.666729	0.737716	0.448476	0.260214	0.583905	0.493294
AhSAUR46	3.49341	2.13849	2.78121	0.407405	0.597676	0	0	5.76251	1.10797	3.6625	2.61441	3.9621	0.406973	0.927593	1.14317	0	0	0	0
AhSAUR98	2.51945	1.88396	1.79251	0	1.20806	0.519905	0	6.15609	0.950438	3.23631	2.01931	2.86066	0.590664	0.580618	0.619526	0	0	0	0
AhSAUR107	2.45521	1.73442	1.29718	2.01109	2.10364	0.701846	0.260957	6.70279	1.10797	3.66001	2.05984	0.316378	0.982778	0.498935	1.21938	0	0.726436	0.760539	2.11082
AhSAUR124	1.96941	1.28466	1.29718	1.07146	1.97127	0.616852	0.260957	7.58699	4.44159	4.22592	1.21974	2.14552	1.20152	2.1526	2.52665	0.3221	0.260214	0	0.493294
AhSAUR123	3.02447	2.01163	1.26486	1.61444	0.61038	0.318207	0	2.87175	0	2.87637	3.53457	2.6995	2.17668	3.13674	3.36312	1.20444	0.270584	1.11456	0
AhSAUR118	4.62389	3.50253	5.01324	1.5654	1.17991	0.164156	0	7.09049	1.34675	4.10665	3.29505	3.20993	2.20295	2.41194	1.56507	4.43679	3.12788	1.71773	0
AhSAUR24	4.34606	3.65118	4.25321	2.24335	2.05296	1.36484	0.414902	7.94954	4.215	5.25652	4.6549	5.16591	3.80322	4.52891	4.68562	0	0	0.937258	0.493294
AhSAUR62	0.299118	0.274854	0	0	0.310594	0	0	3.87607	0	1.92721	0.155485	0	0	0.153167	0.275236	0	0	0	0
AhSAUR153	0.260962	0.834283	0.599677	1.31686	1.31819	0.397749	0.202681	0	0.748597	0	1.02407	0.323467	0	0.902632	0.275236	1.57348	0	0	0
AhSAUR35	0.804117	1.43997	1.29718	0	0	0	0	0	0.46734	2.04477	2.10852	3.79006	0.203034	0	0	0	0.260214	0	0
AhSAUR111	0.734175	0	1.26486	0.542972	0	0.130842	0	2.69729	2.75487	3.75622	2.94954	4.20818	0.203034	0.269154	0	0	0	0	0
AhSAUR4	5.4031	4.31348	4.98869	2.36334	2.01377	0.971047	0.804434	9.81983	1.44184	5.19338	4.80761	4.00727	2.50805	1.8784	2.27891	2.97833	3.42645	3.51205	0
AhSAUR58	3.89702	3.02979	1.91322	0.407405	0.884021	0	0.414902	7.9048	0	4.11539	2.71309	2.40216	2.60824	4.25614	4.03354	2.15137	2.52828	2.05597	0
AhSAUR149	3.87421	2.99994	3.20782	0.624747	1.39522	0	0	7.60194	0.950438	3.2208	2.48408	3.3924	1.56635	2.32096	1.95374	4.0597	3.59181	3.86462	0
AhSAUR23	3.15855	2.83507	3.07877	0	0	0.164156	0	7.16773	1.10797	4.14112	2.46456	2.70337	3.95984	4.37866	4.55663	0	0	0	0
AhSAUR129	4.39089	3.86154	4.8842	2.34313	1.63383	0.130842	0	2.01771	0	2.53562	3.72569	3.03583	1.15953	1.19295	0.370033	0	0	0	0
AhSAUR140	4.26742	3.00941	3.54608	0.542972	0.310594	0	0.260957	6.16385	3.35302	2.69367	3.04603	2.11853	0	0	0	0	0	0	0
AhSAUR31	2.65747	2.05701	1.23166	0.542972	0	0	0.202681	6.0177	0.950438	3.42297	2.3212	3.041	4.25088	4.43507	4.45468	1.04503	0.530798	0.902318	0.493294
AhSAUR114	3.30645	1.93457	3.55038	0.407405	0.310594	0.737454	0	5.95003	1.2372	3.2768	1.30747	2.613	3.8149	3.15323	2.94128	3.86519	2.50175	1.1127	0
AhSAUR127	3.02447	1.98782	2.93482	0.624747	0.793644	0	0	6.64385	0.950438	2.15146	2.11349	2.50149	4.23861	4.66992	3.89743	0.965721	0.872386	0.349488	0
AhSAUR60	4.29906	2.86299	4.24609	1.82037	1.17991	0	0	7.98909	0	4.23861	3.65163	3.41433	0.345353	1.86975	0.962139	0	0.451042	0.701652	0
AhSAUR151	4.59934	3.68613	4.60746	1.8784	2.64738	0	0	7.65156	2.75487	3.92223	3.90448	4.68888	0.406973	1.30021	0.677322	2.99537	2.00369	2.19242	0
AhSAUR84	3.30284	3.54793	3.10803	0.407405	0.926019	0	0	7.86369	0	3.68113	3.34006	3.72117	0.752326	1.10738	1.03914	0.992461	0.530798	0.93607	0
AhSAUR29	4.42847	4.17009	5.41354	1.07146	1.16667	0	0.429178	7.78026	0.748597	3.35363	3.61753	4.61844	2.11313	1.20498	0.893203	0.992461	1.0687	1.17167	0
AhSAUR116	5.3173	4.03244	5.53823	1.5654	1.50123	0	0	7.98077	0.748597	4.32749	3.62324	4.88786	1.39656	2.44176	1.08246	4.42519	2.3183	2.25041	0
AhSAUR91	3.14279	2.71593	1.5236	1.43795	1.50146	0.604519	1.31099	6.10213	0	1.37279	0.572735	0.746553	0.345353	1.02995	0	0.3221	1.10326	0.58777	0
AhSAUR37	3.04507	2.15519	3.62837	0	0.90827	0.164156	0	3.97159	0	2.58129	1.72524	2.61186	0.862003	0.464631	0.370033	0	0	0	0.493294
AhSAUR109	1.90667	1.93131	0.858416	1.20703	0.310594	0	0	3.65204	1.54964	2.33765	0.392938	1.52369	0	0	0	0	0.260214	0	0
AhSAUR53	3.76617	2.65733	2.65732	0	0	0	0	5.87413	0.46734	1.52304	2.63531	1.94482	0.406973	0.440693	0.449186	0	0	0	0
AhSAUR146	3.37874	2.15863	2.38127	0	0	0	0	5.6083	0	1.99561	1.74432	0	0	0	0	0	0	0	0
AhSAUR11	0.260962	0.217428	0	0	0	0	0	0	0	0	0.461875	0	0	0	0	0	0	0	0
AhSAUR71	0	0	0	0	0	0	0	0	0	0	0	0	0	0	0	0	0	0	0
AhSAUR70	0	0	0	0	0	0	0	0	0	1.37492	0	0	0	0	0	0	0	0	0
AhSAUR75	0	0	0	0	0	0	0	0	0	1.42788	0	0	0	0	0	0	0.270584	0.349488	0.493294
AhSAUR80	0.482138	1.53046	1.26486	1.61444	1.39522	1.51123	1.18928	0	0	1.97096	1.455	1.04473	0.203034	0.849432	0.449186	1.16191	0.270584	0	0.783526
AhSAUR154	2.81272	2.62537	2.95888	1.28881	1.63383	2.56085	3.17485	0.547328	0.950438	2.585	1.17823	0	1.32403	1.27282	1.19662	1.78794	1.88637	1.88754	2.51304
AhSAUR161	0	0	0	0	0	0	0	0	0	0	0	0	0.203034	0	0	1.15227	0.451042	0	0
AhSAUR87	0	0	0	0	0	0	0	0	0	0	0	0	0	0	0	0	0	0	0
AhSAUR86	0	0	0	0	0	0	0	0	0	0	0	0	0	0	0	0.543984	0	0	0
AhSAUR7	0	0.274854	0	0	0	0	0	0	0	0.647123	0.284379	0	0.44035	0	0	0	0	0	0
