# Supplementary material for: Genome-wide identification and expression of SAUR gene family in peanut (Arachis hypogaea L.) and functional identification of AhSAUR3 in drought tolerance
Source: BMC Plant Biol. 2022 Apr 7;22:178. doi: 10.1186/s12870-022-03564-2 (PMC8988358; doi:10.1186/s12870-022-03564-2)
Supplement: Supplementary file 2 — Additional file 2. [file 12870_2022_3564_MOESM2_ESM.zip › Table S6. Description of 19 tissues in A. hypogaea Tifrunner.xlsx]

## Sheet: Sheet1
Table S4. Description of 19 tissues in A. hypogaea Tifrunner (Clevenger et al. 2016).
	Tissue	Stage/description	Library reps
1	leaf-1	seedling leaf，10 d post-emergence; leaflets partially open	3
2	leaf-2	main stem leaf, Growth stage Boote R1 – first flower; leaflets partially open, from main stem (n)	3
3	leaf-3	lateral stem leaf,Growth stage Boote R1 – first flower; leaflets partially open, from laterals (n+1)	3
4	vegetative shoot tip	Growth stage Boote R1 – first flower, from mainstem (n); 5 mm maxium length	3
5	reproductive shoot tip	Growth stage Boote R1 – first flower, from laterals (n+1); 5 mm maxium length	3
6	root	10 d post-emergence	3
7	nodules	25 d post-emergence	3
8	perianth	Fully open, morning of anthesis; wings, banner, hypanthium, keel and lower lip of the calyx	3
9	Stamen	Fully open, morning of anthesis;	3
10	Pistils	Fully open, morning of anthesis;	2
11	Peg tip aerial	5 mm (=mostly ovary and zone of cell division) from elongating peg prior to soil penetration	3
12	Peg tip below soil	5 mm (=mostly ovary and zone of cell division) from elongating peg of approximately same length as #9, but 24 h after soil penetration	3
13	Fruit Pattee 1	Whole pod at pod swelling (Pattee stage 1)	2
17	Seed Pattee 5	Embryo flat, white or just turning pink at one end (Pattee stage 5)	2
19	Seed Pattee 6	Torpedo shaped; generally pink at embryonic-axis end of kernels (Pattee stage 6)	2
20	Seed Pattee 7	Torpedo to round shaped; embryonic axis end of kernel pink; other end white to light pink (Pattee stage 7)	2
22	Seed Pattee 10	Large, generally dark pink all over; seed coat beginning to dry out (Pattee stage 10)	2
