# Supplementary material for: Genome-wide identification and expression of SAUR gene family in peanut (Arachis hypogaea L.) and functional identification of AhSAUR3 in drought tolerance
Source: BMC Plant Biol. 2022 Apr 7;22:178. doi: 10.1186/s12870-022-03564-2 (PMC8988358; doi:10.1186/s12870-022-03564-2)
Supplement: Supplementary file 2 — Additional file 2. [file 12870_2022_3564_MOESM2_ESM.zip › Table S7. Primers of AhSAURs used in this study.xlsx]

## Sheet: Sheet1
Table S5 Primers of AhSAURs used in this study
Primer name	Primer sequence(5'--3')
AhSAUR154-F(for qRT-PCR)	TAAGCATCGATTCTCGCTTG
AhSAUR154-R(for qRT-PCR)	ATGCCTTTCCCCATTTTTCT
AhSAUR111-F(for qRT-PCR)	TTAGACGGGCCACATCTTTC
AhSAUR111-R(for qRT-PCR)	TTGTCAAACCACCAGTTGGA
AhSAUR13-F(for qRT-PCR)	AAAAGCAAAGTGGGACATGG
AhSAUR13-R(for qRT-PCR)	TCGGCCTGGCATAGTAATTC
AhSAUR144-F(for qRT-PCR)	CCTGTTATTCGAAGGGCATC
AhSAUR144-R(for qRT-PCR)	CTTGGAATGAAGGTTGGTTCA
AhSAUR63-F(for qRT-PCR)	GTTTTCGTTTATCCGGCATC
AhSAUR63-R(for qRT-PCR)	TTGAAATGAAGGCTGGTTCA
AhSAUR108-F(for qRT-PCR)	TCTGTGGAACTCCCAAAAGG
AhSAUR108-R(for qRT-PCR)	TCCGTTGGAAGACATGTTCA
AhSAUR47-F(for qRT-PCR)	CATCAATGGAAGTTCCCAAAG
AhSAUR47-R(for qRT-PCR)	TTGGATGGCTGAATCCAAAT
AhSAUR16-F(for qRT-PCR)	AAGGCCACTTGGCAGTGTAT
AhSAUR16-R(for qRT-PCR)	CCTCAGTGCATGGAATTGTG
AhSAUR17-F(for qRT-PCR)	CCAAAAGAAGCGATTCGTGA
AhSAUR17-R(for qRT-PCR)	TCTTTGCAAGCGAGAAGTGA
AhSAUR132-F(for qRT-PCR)	CCAAAAGAAGCGATTCGTGA
AhSAUR132-R(for qRT-PCR)	TCTTTGCAACCGAGAAGTGA
AhSAUR14-F(for qRT-PCR)	GAAGAAGCGGTTTGTGGTTC
AhSAUR14-R(for qRT-PCR)	CACAAAGCACCCAGTTGAGA
AhSAUR2-F(for qRT-PCR)	CCAATCAAAGTAGGGCATGG
AhSAUR2-R(for qRT-PCR)	CCTTCAAATGACAAGGGATGA
AhSAUR3-F(for qRT-PCR)	CATGGAGAAAAGATCAGTCCA
AhSAUR3-R(for qRT-PCR)	TGTTGTTCTTCACCTTGACC
AhSAUR74-F(for qRT-PCR)	AGCAGCAAGGTGAAGACGTT
AhSAUR74-R(for qRT-PCR)	TGGTGAGACCCATTTGATGA
AhSAUR157-F(for qRT-PCR)	AGGCTTCATCAAGCACCACT
AhSAUR157-R(for qRT-PCR)	ATGGAGCAAAGTTTGGAAGC
AhSAUR49-F(for qRT-PCR)	CAAGCGGAAGAAGAATACGG
AhSAUR49-R(for qRT-PCR)	CGCTACCATCACCCTGACTT
AhSAUR50-F(for qRT-PCR)	GAGACAAGCTGCAAGGCAGA
AhSAUR50-R(for qRT-PCR)	GGAAGCACGAATCGCCTCTT
AhTUA5-F(Arahy.56W2G2, for qRT-PCR))	CTGATGTCGCCGTGCTCTTGG
AhTUA5-R(Arahy.56W2G2,for qRT-PCR)	CTGTTGAGGTTGGTGTAGGTAGG
AhSAUR3-F (CDS)	ggatccATGGGTCATGGAGAAAAGATCAGTC
AhSAUR3-R (CDS)	ctgcagCTAAAAACCAAAGCAACCAACATGG
AhSAUR3-F (for RT-PCR)	CATGGAGAAAAGATCAGTCCA
AhSAUR3-R (for RT-PCR)	TGTTGTTCTTCACCTTGACC
AtACT7(AT5G09810)-F(for RT-PCR)	TCCATGAAACAACTTACAACTCCATCA
AtACT7(AT5G09810)-R(for qRT-PCR)	CATCGTACTCACTCTTTGAAATCCACA
